# Supplementary material for: SARS-CoV-2 rapidly evolves lineage-specific phenotypic differences when passaged repeatedly in immune-naïve mice
Source: Commun Biol. 2024 Feb 16;7:191. doi: 10.1038/s42003-024-05878-3 (PMC10873417; doi:10.1038/s42003-024-05878-3)
Supplement: Supplementary file 4 — Supplementary Data 1 [file 42003_2024_5878_MOESM4_ESM.xlsx]

## Sheet: Figure 2
Figure 2a	SARS-CoV-2 RNA loads
Beta P0	Beta P20(1-2)	Delta P0	Delta P20(2-3)
232334	391739	67502.9	988175
55849.5	302000	44948.2	337731
115558	101553	28949.5	419173
	86546	66052.8	300511
178847	111359	152346	434194
Figure 2b	SARS-CoV-2 infectious viral loads
Beta P0	Beta P20(1-2)	Delta P0	Delta P20(2-3)
197.297	799.856	217.129	1392.14
32.9354	1300.11	460.919	605.619
301.143	652.995	321.405	1040.26
	674.347	278.246	525.68
468.864	446.45	421.106	484.895
Figure 2c	Weight and survival of SARC-CoV-2 beta infected mice
	Weight (%) P0 Beta			Survival (%) P0 Beta					Weight (%) P20 Beta(1-2)			Survival (%) P20 Beta(1-2)
DPI	Mean (%)	SD	N					DPI	Mean (%)	SD	N
0	100	0	10		100			0	100	0	10		100
1	100.2	1.4	10		100			1	100	1.87	10		100
2	101.11	2.08	10		100			2	99	1.81	10		100
3	100.23	1.75	10		100			3	94	2.7	10		100
4	102.82	2.24	10		100			4	89	2.64	10		100
5	101.4	2.62	10		100			5	84	3.74	10		100
6	96.47	3.22	6		40			6	79	3.98	1		10
7	84.23	0	1		10
8	81.72	0	1		0
Figure 2d	Weight and survival of SARC-CoV-2 Delta infected mice
	Weight (%) P0 Delta			Survival (%) P0 Delta					Weight (%) P20 Delta (2-3)			Survival (%) P20 Delta (2-3)
DPI	Mean (%)	SD	N					DPI	Mean (%)	SD	N
0	100	0	10		100			0	100	0	10		100
1	101.15	1.48	10		100			1	100.98	1.63	10		100
2	100.11	1.51	10		100			2	101	1.1	10		100
3	100.54	1.8	10		100			3	96.13	2.03	10		100
4	98.13	6.04	10		100			4	89.27	1.64	10		100
5	91.87	5.45	10		100			5	83.5	1.65	9		90
6	89.33	4.61	6		60			6	78.97	2.04	3		30
7	82.71	1.75	3		30			7	76.12	0.52	3		30
8	84.96	4.48	1		10			8	73.15	0.67	3		30
9	92.59	0	1		10			9	70.48	0.82	1		0

## Sheet: Figure 3
Figure 3	Growth kinetics of P0 and P20 Delta viruses
	24 hours				48 hours
	P0	P20(2-2)	P20(2-3)		P0	P20(2-2)	P20(2-3)
	19900	104000	60100		1820000	3460000	1380000
	19900	104000	199000		2620000	1510000	2620000
	45600	86900	60100		2620000	6010000	1990000
	26200	45600	79200		2620000	4560000	3460000
	23900	60100	79200		1380000	2390000	3460000
	26200	79200	262000		1510000	1990000	7920000
	60100	199000	86900		7920000	3460000	7920000
	45600	138000	601000		4560000	4560000	6010000
	19900	456000	199000		3460000	4560000	2620000

## Sheet: Figure 5
Figure 5b N expression in lungs of infected mice
		Beta P0	Beta P20 (1-2)	Delta P0	Delta P20(2-3)
		0.22	2.023	0.68	2.943
		0.839	5.037	2.656	3.292
		0.608	8.474	1.178	3.465
		0.108	1.495	4.404	7.486
		1.933	1.295	7.576	1.858
Figure 5c CD45 expression in lungs of infected mice
		Beta P0	Beta P20(1-2)	Delta P0	Delta P20(2-3)
		1.3	1.086	4.13	4.506
		5.514	3.632	10.377	5.693
		3.354	9.454	4.818	4.064
		1.975	2.52	7.773	9.561
		3.971	2.429	7.22	4.986

## Sheet: Figure 6
Figure 6. Monitoring of cytokines in lungs of mice infected Beta P0, Delta P0, Beta P20 (1-2) and Delta P20 (2-3) viruses
Fig 6a IFN beta
	Beta P0	Beta P20(1-2)	Delta P0	Delta P20(2-3)	Mock
	11.95	6.79	10.37	8.51	1.93
	11.47	13.36	13.43	8.95	3.08
	13.6	11.2	10.72	9.49	3.05
	5.86	10.21	13.22	9.42	3.08
	13.79	11.31	10.81	11.06	2.77
Fig 6b IFN gamma
	Beta P0	Beta P20(1-2)	Delta P0	Delta P20(2-3)	Mock
	1.5	0.93	1.24	1.26	0.25
	1.89	1.35	1.79	1.08	0.23
	1.69	1.17	1.74	1.19	0.28
	1.21	0.78	1.73	1.18	0.32
	1.8	1.75	1.56	1.54	0.22
Fig 6c CXCL-1
	Beta P0	Beta P20(1-2)	Delta P0	Delta P20(2-3)	Mock
	28.61	31.94	33.8	46.53	2.76
	18.89	34.35	43.6	21.02	3.59
	32.34	48.75	28.12	32.35	3.85
	10.25	27.37	36.53	46.39	2.29
	30.08	42.28	31.92	27.11	2.57
					3.11
					2.66
					2.83
Fig 6d CCL-2
	Beta P0	Beta P20(1-2)	Delta P0	Delta P20(2-3)	Mock
	81.73	182.33	130.59	348.15	2.91
	37.16	190.93	246.07	175.96	2.16
	101.68	189.02	106.38	196.26	2.6
	6.7	170.56	255.67	223.45	2.69
	108.24	212.28	123.42	179.87	3.69
Fig 6e IL-6
	Beta P0	Beta P20(1-2)	Delta P0	Delta P20(2-3)	Mock
	24.42	30.04	29.07	27.73	1.17
	14.07	44.64	34.31	28.97	1.82
	34.05	32.92	25.6	35.34	1.66
	12.9	36.44	47.47	27.96	1.26
	31.41	45.1	26.68	30	2.98
					2.24
					2.36
					1.77

## Sheet: Figure 7
Figure 7 Neutralization of P0 and P20 viruses with sera from vaccinated subjects
Fig 7a	Neutralization titer
Donor#	WT	Beta	Delta
1	540	50	100
2	540	50	100
3	540	50	100
4	1620	50	400
5	540	50	200
6	540	20	50
7	1620	200	400
8	540	100	200
9	540	100	400
10	1620	100	200
11	2430	90	810
12	7290	270	810
13	2430	100	400
14	2430	800	800
15	2430	200	400
16	2430	400	400
17	2430	200	400
18	270	100	200
19	2430	400	400
20	7290	50	100
21	2430	200	400
22	2430	400	800
23		200	400
24		100	800
Figure 7b	Neutralization titer
Donor#	P0	Beta P20(1-2)
1	50	50
2	50	50
3	50	100
4	50	100
5	50	50
6	20	0
7	200	400
8	100	100
9	100	100
10	100	100
11	90	270
12	270	270
13	100	100
14	800	400
15	200	100
16	400	400
17	200	400
18	100	100
19	400	200
20	50	50
21	200	200
22	400	400
23	200	400
24	100	200
Fig 7c	Neutralization titer
Donor#	P0	P20(2-2)
1	100	100
2	100	100
3	100	100
4	400	200
5	200	50
6	50	0
7	400	100
8	200	200
9	400	200
10	200	200
11	810	270
12	810	270
13	400	200
14	800	400
15	400	200
16	400	200
17	400	400
18	200	200
19	400	200
20	100	50
21	400	200
22	800	800
23	400	400
24	800	200

## Sheet: Figure 8
Variant	Gene	AAChange	Position	BetaS1Passages	BetaS1MAFs	BetaS1ABs	BetaS1NPMAFs	BetaS1NP_ABs	BetaS2Passages	BetaS2MAFs	BetaS2ABs	BetaS2NPMAFs	BetaS2NP_ABs	BetaS3Passages	BetaS3MAFs	BetaS3ABs	BetaS3NPMAFs	BetaS3NP_ABs	DeltaS1Passages	DeltaS1MAFs	DeltaS1ABs	DeltaS1NPMAFs	DeltaS1NP_ABs	DeltaS2Passages	DeltaS2MAFs	DeltaS2ABs	DeltaS2NPMAFs	DeltaS2NP_ABs	DeltaS3Passages	DeltaS3MAFs	DeltaS3ABs	DeltaS3NPMAFs	DeltaS3NP_ABs
A929G	ORF1ab	I222V	929	P0,P10,P13,P17,P20	0,0,0,0,0	NA,NA,NA,NA,NA	NA,NA,NA,NA,NA	NA,NA,NA,NA,NA	P0,P10,P13,P17,P20	0,0,0,0,0	NA,NA,NA,NA,NA	NA,NA,NA,NA,NA	NA,NA,NA,NA,NA	P0,P10,P13,P17,P20	0,0,0,0,0	NA,NA,NA,NA,NA	NA,NA,NA,NA,NA	NA,NA,NA,NA,NA	P0,P10,P13,P17,P20	0,0,0,0,0	NA,NA,NA,NA,NA	NA,NA,NA,NA,NA	NA,NA,NA,NA,NA	P0,P10,P13,P17,P20	0,0,0,0,0	NA,NA,NA,NA,NA	NA,NA,NA,NA,NA	NA,NA,NA,NA,NA	P0,P10,P13,P17,P20	0,0,0,0.5,0.5	1,1,1,0.192846,0.171324	NA,NA,NA,NA,NA	NA,NA,NA,NA,NA
C3042T	ORF1ab	P926L	3042	P0,P10,P13,P17,P20	0,0,0,0,0	NA,NA,NA,NA,NA	NA,NA,NA,NA,NA	NA,NA,NA,NA,NA	P0,P10,P13,P17,P20	0,0,0,0,0	NA,NA,NA,NA,NA	NA,NA,NA,NA,NA	NA,NA,NA,NA,NA	P0,P10,P13,P17,P20	0,0,0,0,0	NA,NA,NA,NA,NA	NA,NA,NA,NA,NA	NA,NA,NA,NA,NA	P0,P10,P13,P17,P20	0,0,1,1,0.5	1,1,0,0,0.858928	NA,NA,NA,NA,NA	NA,NA,NA,NA,NA	P0,P10,P13,P17,P20	0,0,0,0,0	NA,NA,NA,NA,NA	NA,NA,NA,NA,NA	NA,NA,NA,NA,NA	P0,P10,P13,P17,P20	0,0,0,0,0	NA,NA,NA,NA,NA	NA,NA,NA,NA,NA	NA,NA,NA,NA,NA
C4763T	ORF1ab	H1500Y	4763	P0,P10,P13,P17,P20	0,0,0,0,0	NA,NA,NA,NA,NA	NA,NA,NA,NA,NA	NA,NA,NA,NA,NA	P0,P10,P13,P17,P20	0,0,0,0,0	NA,NA,NA,NA,NA	NA,NA,NA,NA,NA	NA,NA,NA,NA,NA	P0,P10,P13,P17,P20	0,0,0,0,0	NA,NA,NA,NA,NA	NA,NA,NA,NA,NA	NA,NA,NA,NA,NA	P0,P10,P13,P17,P20	0,0,1,1,0.5	1,1,0,0,0.871396	NA,NA,NA,NA,NA	NA,NA,NA,NA,NA	P0,P10,P13,P17,P20	0,0,0.5,0.5,0	1,1,0.138883,0.167646,1	NA,NA,NA,NA,NA	NA,NA,NA,NA,NA	P0,P10,P13,P17,P20	0,0,0,0,0	NA,NA,NA,NA,NA	NA,NA,NA,NA,NA	NA,NA,NA,NA,NA
C10341T	ORF1ab	P3359L	10341	P0,P10,P13,P17,P20	0,0,0,0,0	NA,NA,NA,NA,NA	NA,NA,NA,NA,NA	NA,NA,NA,NA,NA	P0,P10,P13,P17,P20	0,0,0,0,0	NA,NA,NA,NA,NA	NA,NA,NA,NA,NA	NA,NA,NA,NA,NA	P0,P10,P13,P17,P20	0,0,0,0,0	NA,NA,NA,NA,NA	NA,NA,NA,NA,NA	NA,NA,NA,NA,NA	P0,P10,P13,P17,P20	0,0,0,0,0	NA,NA,NA,NA,NA	NA,NA,NA,NA,NA	NA,NA,NA,NA,NA	P0,P10,P13,P17,P20	0,0,0.5,0,0.5	1,1,0.310313,1,0.332584	NA,NA,NA,NA,NA	NA,NA,NA,NA,NA	P0,P10,P13,P17,P20	0,0,0,0,0	NA,NA,NA,NA,NA	NA,NA,NA,NA,NA	NA,NA,NA,NA,NA
G10533T	ORF1ab	C3423F	10533	P0,P10,P13,P17,P20	0,0,0,0,0	NA,NA,NA,NA,NA	NA,NA,NA,NA,NA	NA,NA,NA,NA,NA	P0,P10,P13,P17,P20	0,0,0,0,0	NA,NA,NA,NA,NA	NA,NA,NA,NA,NA	NA,NA,NA,NA,NA	P0,P10,P13,P17,P20	0,0,0,0,0	NA,NA,NA,NA,NA	NA,NA,NA,NA,NA	NA,NA,NA,NA,NA	P0,P10,P13,P17,P20	0.5,0,0,0,0	0.204935,1,1,1,1	NA,NA,NA,NA,NA	NA,NA,NA,NA,NA	P0,P10,P13,P17,P20	0.5,0,0,0,0	0.204935,1,1,1,1	NA,NA,NA,NA,NA	NA,NA,NA,NA,NA	P0,P10,P13,P17,P20	0.5,0,0,0,0	0.204935,1,1,1,1	NA,NA,NA,NA,NA	NA,NA,NA,NA,NA
C10809T	ORF1ab	P3515L	10809	P0,P10,P13,P17,P20	0.5,0,0,0.5,0.5	0.734721,1,1,0.213691,0.148135	0.5,NA,NA,NA,NA	0.666667,NA,NA,NA,NA	P0,P10,P13,P17,P20	0.5,0,0,0,0	0.734721,1,1,1,1	0.5,NA,NA,NA,NA	0.666667,NA,NA,NA,NA	P0,P10,P13,P17,P20	0.5,0,0,0,0	0.734721,1,1,1,1	0.5,NA,NA,NA,NA	0.666667,NA,NA,NA,NA	P0,P10,P13,P17,P20	0,0,0,0,0	NA,NA,NA,NA,NA	NA,NA,NA,NA,NA	NA,NA,NA,NA,NA	P0,P10,P13,P17,P20	0,0,0,0,0	NA,NA,NA,NA,NA	NA,NA,NA,NA,NA	NA,NA,NA,NA,NA	P0,P10,P13,P17,P20	0,0,0,0,0	NA,NA,NA,NA,NA	NA,NA,NA,NA,NA	NA,NA,NA,NA,NA
A12555C	ORF1ab	E4097A	12555	P0,P10,P13,P17,P20	0,0,0,0,0	NA,NA,NA,NA,NA	NA,NA,NA,NA,NA	NA,NA,NA,NA,NA	P0,P10,P13,P17,P20	0,0,0,0,0	NA,NA,NA,NA,NA	NA,NA,NA,NA,NA	NA,NA,NA,NA,NA	P0,P10,P13,P17,P20	0,0,0,0,0	NA,NA,NA,NA,NA	NA,NA,NA,NA,NA	NA,NA,NA,NA,NA	P0,P10,P13,P17,P20	0,0.5,0,0,0	1,0.777431,1,1,1	NA,NA,NA,NA,NA	NA,NA,NA,NA,NA	P0,P10,P13,P17,P20	0,0.5,0.5,0.5,0.5	1,0.777431,0.406174,0.671252,0.617073	NA,NA,NA,NA,NA	NA,NA,NA,NA,NA	P0,P10,P13,P17,P20	0,0.5,0.5,0.5,1	1,0.777431,0.613844,0.893619,0	NA,NA,NA,NA,NA	NA,NA,NA,NA,NA
A12884G	ORF1ab	T4207A	12884	P0,P10,P13,P17,P20	0,0,0,0,0.5	1,1,1,1,0.450623	NA,NA,NA,NA,NA	NA,NA,NA,NA,NA	P0,P10,P13,P17,P20	0,0,0,0,0	NA,NA,NA,NA,NA	NA,NA,NA,NA,NA	NA,NA,NA,NA,NA	P0,P10,P13,P17,P20	0,0,0,0,0	NA,NA,NA,NA,NA	NA,NA,NA,NA,NA	NA,NA,NA,NA,NA	P0,P10,P13,P17,P20	0,0,0,0,0	NA,NA,NA,NA,NA	NA,NA,NA,NA,NA	NA,NA,NA,NA,NA	P0,P10,P13,P17,P20	0,0,0,0,0	NA,NA,NA,NA,NA	NA,NA,NA,NA,NA	NA,NA,NA,NA,NA	P0,P10,P13,P17,P20	0,0,0,0,0	NA,NA,NA,NA,NA	NA,NA,NA,NA,NA	NA,NA,NA,NA,NA
C21557T		---	21557	P0,P10,P13,P17,P20	0,0,0,0,0	NA,NA,NA,NA,NA	NA,NA,NA,NA,NA	NA,NA,NA,NA,NA	P0,P10,P13,P17,P20	0,0,0,0,0	NA,NA,NA,NA,NA	NA,NA,NA,NA,NA	NA,NA,NA,NA,NA	P0,P10,P13,P17,P20	0,0,0,0,0	NA,NA,NA,NA,NA	NA,NA,NA,NA,NA	NA,NA,NA,NA,NA	P0,P10,P13,P17,P20	0,0,0,0.5,0.5	1,1,1,0.315541,0.519794	NA,NA,NA,NA,NA	NA,NA,NA,NA,NA	P0,P10,P13,P17,P20	0,0,0,0,0	NA,NA,NA,NA,NA	NA,NA,NA,NA,NA	NA,NA,NA,NA,NA	P0,P10,P13,P17,P20	0,0,0,0,0	NA,NA,NA,NA,NA	NA,NA,NA,NA,NA	NA,NA,NA,NA,NA
A21651C	S	N30T	21651	P0,P10,P13,P17,P20	0.5,0,0,0,0	0.179249,1,1,1,1	NA,NA,NA,NA,NA	NA,NA,NA,NA,NA	P0,P10,P13,P17,P20	0.5,0,0,0,0	0.179249,1,1,1,1	NA,NA,NA,NA,NA	NA,NA,NA,NA,NA	P0,P10,P13,P17,P20	0.5,0,0,0,0	0.179249,1,1,1,1	NA,NA,NA,NA,NA	NA,NA,NA,NA,NA	P0,P10,P13,P17,P20	0,0,0,0,0	NA,NA,NA,NA,NA	NA,NA,NA,NA,NA	NA,NA,NA,NA,NA	P0,P10,P13,P17,P20	0,0,0,0,0	NA,NA,NA,NA,NA	NA,NA,NA,NA,NA	NA,NA,NA,NA,NA	P0,P10,P13,P17,P20	0,0,0,0,0	NA,NA,NA,NA,NA	NA,NA,NA,NA,NA	NA,NA,NA,NA,NA
C22674T	S	S371F	22674	P0,P10,P13,P17,P20	0,0,0,0,0	NA,NA,NA,NA,NA	NA,NA,NA,NA,NA	NA,NA,NA,NA,NA	P0,P10,P13,P17,P20	0,0,0,0,0.5	1,1,1,1,0.160639	NA,NA,NA,NA,NA	NA,NA,NA,NA,NA	P0,P10,P13,P17,P20	0,0,0,0,0.5	1,1,1,1,0.169802	NA,NA,NA,NA,NA	NA,NA,NA,NA,NA	P0,P10,P13,P17,P20	0,0,0,0,0	NA,NA,NA,NA,NA	NA,NA,NA,NA,NA	NA,NA,NA,NA,NA	P0,P10,P13,P17,P20	0,0,0.5,0.5,0.5	1,1,0.265572,0.183954,0.504562	NA,NA,0.5,NA,0.5	NA,NA,0.297514,NA,0.402692	P0,P10,P13,P17,P20	0,0,0.5,0.5,0.5	1,1,0.166146,0.484974,0.408154	NA,NA,NA,0.5,0.5	NA,NA,NA,0.573742,0.455334
G23593T	S	Q677H	23593	P0,P10,P13,P17,P20	1,0,0,0,0	0,1,1,1,1	1,NA,NA,NA,NA	0,NA,NA,NA,NA	P0,P10,P13,P17,P20	1,0,0,0,0	0,1,1,1,1	1,NA,NA,NA,NA	0,NA,NA,NA,NA	P0,P10,P13,P17,P20	1,0,0,0,0	0,1,1,1,1	1,NA,NA,NA,NA	0,NA,NA,NA,NA	P0,P10,P13,P17,P20	0,0,0,0,0	NA,NA,NA,NA,NA	NA,NA,NA,NA,NA	NA,NA,NA,NA,NA	P0,P10,P13,P17,P20	0,0,0,0,0	NA,NA,NA,NA,NA	NA,NA,NA,NA,NA	NA,NA,NA,NA,NA	P0,P10,P13,P17,P20	0,0,0,0,0	NA,NA,NA,NA,NA	NA,NA,NA,NA,NA	NA,NA,NA,NA,NA
C23606T	S	R682W	23606	P0,P10,P13,P17,P20	1,0,0,0,0	0,1,1,1,1	0.5,NA,NA,NA,NA	0.793651,NA,NA,NA,NA	P0,P10,P13,P17,P20	1,0,0,0,0	0,1,1,1,1	0.5,NA,NA,NA,NA	0.793651,NA,NA,NA,NA	P0,P10,P13,P17,P20	1,0,0,0,0	0,1,1,1,1	0.5,NA,NA,NA,NA	0.793651,NA,NA,NA,NA	P0,P10,P13,P17,P20	0,0,0,0,0	NA,NA,NA,NA,NA	NA,NA,NA,NA,NA	NA,NA,NA,NA,NA	P0,P10,P13,P17,P20	0,0,0,0,0	NA,NA,NA,NA,NA	NA,NA,NA,NA,NA	NA,NA,NA,NA,NA	P0,P10,P13,P17,P20	0,0,0,0,0	NA,NA,NA,NA,NA	NA,NA,NA,NA,NA	NA,NA,NA,NA,NA
C23613T	S	A684V	23613	P0,P10,P13,P17,P20	0,0,0,0,0	NA,NA,NA,NA,NA	NA,NA,NA,NA,NA	NA,NA,NA,NA,NA	P0,P10,P13,P17,P20	0,0,0,0,0	NA,NA,NA,NA,NA	NA,NA,NA,NA,NA	NA,NA,NA,NA,NA	P0,P10,P13,P17,P20	0,0,0,0,0	NA,NA,NA,NA,NA	NA,NA,NA,NA,NA	NA,NA,NA,NA,NA	P0,P10,P13,P17,P20	0,0,0,0,0	NA,NA,NA,NA,NA	NA,NA,NA,NA,NA	NA,NA,NA,NA,NA	P0,P10,P13,P17,P20	0,0,0,0.5,0	1,1,1,0.165991,1	NA,NA,NA,NA,NA	NA,NA,NA,NA,NA	P0,P10,P13,P17,P20	0,0,0,0,0	NA,NA,NA,NA,NA	NA,NA,NA,NA,NA	NA,NA,NA,NA,NA
C24237T	S	A892V	24237	P0,P10,P13,P17,P20	0,0,0,0,0	NA,NA,NA,NA,NA	NA,NA,NA,NA,NA	NA,NA,NA,NA,NA	P0,P10,P13,P17,P20	0,0,0,0,0	NA,NA,NA,NA,NA	NA,NA,NA,NA,NA	NA,NA,NA,NA,NA	P0,P10,P13,P17,P20	0,0,0,0,0	NA,NA,NA,NA,NA	NA,NA,NA,NA,NA	NA,NA,NA,NA,NA	P0,P10,P13,P17,P20	0,0,0,0,0	NA,NA,NA,NA,NA	NA,NA,NA,NA,NA	NA,NA,NA,NA,NA	P0,P10,P13,P17,P20	0,0,0.5,0,0	1,1,0.201102,1,1	NA,NA,0.5,NA,NA	NA,NA,0.319326,NA,NA	P0,P10,P13,P17,P20	0,0,0,0,0	NA,NA,NA,NA,NA	NA,NA,NA,NA,NA	NA,NA,NA,NA,NA
A25107G	S	E1182G	25107	P0,P10,P13,P17,P20	0,0,0,0,0	NA,NA,NA,NA,NA	NA,NA,NA,NA,NA	NA,NA,NA,NA,NA	P0,P10,P13,P17,P20	0,0,0,0,0	NA,NA,NA,NA,NA	NA,NA,NA,NA,NA	NA,NA,NA,NA,NA	P0,P10,P13,P17,P20	0,0,0,0,0	NA,NA,NA,NA,NA	NA,NA,NA,NA,NA	NA,NA,NA,NA,NA	P0,P10,P13,P17,P20	0,0,1,1,1	1,1,0,0,0	NA,NA,0.5,0.5,0.5	NA,NA,0.796371,0.810084,0.815941	P0,P10,P13,P17,P20	0,0,0.5,0.5,1	1,1,0.232898,0.721396,0	NA,NA,NA,0.5,0.5	NA,NA,NA,0.584852,0.764552	P0,P10,P13,P17,P20	0,0,0.5,0.5,1	1,1,0.259081,0.774285,0	NA,NA,NA,0.5,NA	NA,NA,NA,0.640293,NA
TAATC26160TATC		---	26160	P0,P10,P13,P17,P20	0,0,0,0,0	NA,NA,NA,NA,NA	NA,NA,NA,NA,NA	NA,NA,NA,NA,NA	P0,P10,P13,P17,P20	0,0,0,0,0	NA,NA,NA,NA,NA	NA,NA,NA,NA,NA	NA,NA,NA,NA,NA	P0,P10,P13,P17,P20	0,0,0,0,0	NA,NA,NA,NA,NA	NA,NA,NA,NA,NA	NA,NA,NA,NA,NA	P0,P10,P13,P17,P20	0,0,0,0,0	NA,NA,NA,NA,NA	NA,NA,NA,NA,NA	NA,NA,NA,NA,NA	P0,P10,P13,P17,P20	0,0,0,0.5,0.5	1,1,1,0.366551,0.773215	NA,NA,NA,NA,NA	NA,NA,NA,NA,NA	P0,P10,P13,P17,P20	0,0,0,0,0.5	1,1,1,1,0.430111	NA,NA,NA,NA,NA	NA,NA,NA,NA,NA
T27638C	ORF7a	V82A	27638	P0,P10,P13,P17,P20	0,0,0,0,0	NA,NA,NA,NA,NA	NA,NA,NA,NA,NA	NA,NA,NA,NA,NA	P0,P10,P13,P17,P20	0,0,0,0,0	NA,NA,NA,NA,NA	NA,NA,NA,NA,NA	NA,NA,NA,NA,NA	P0,P10,P13,P17,P20	0,0,0,0,0	NA,NA,NA,NA,NA	NA,NA,NA,NA,NA	NA,NA,NA,NA,NA	P0,P10,P13,P17,P20	1,1,1,1,1	0,0,0,0,0	NA,0.5,NA,NA,NA	NA,0.666667,NA,NA,NA	P0,P10,P13,P17,P20	1,1,1,1,1	0,0,0,0,0	NA,0.5,NA,NA,NA	NA,0.666667,NA,NA,NA	P0,P10,P13,P17,P20	1,1,1,0.5,0.5	0,0,0,0.893168,0.703734	NA,0.5,NA,NA,NA	NA,0.666667,NA,NA,NA
C27752T	ORF7a	T120I	27752	P0,P10,P13,P17,P20	0,0,0,0,0	NA,NA,NA,NA,NA	NA,NA,NA,NA,NA	NA,NA,NA,NA,NA	P0,P10,P13,P17,P20	0,0,0,0,0	NA,NA,NA,NA,NA	NA,NA,NA,NA,NA	NA,NA,NA,NA,NA	P0,P10,P13,P17,P20	0,0,0,0,0	NA,NA,NA,NA,NA	NA,NA,NA,NA,NA	NA,NA,NA,NA,NA	P0,P10,P13,P17,P20	1,1,1,1,1	0,0,0,0,0	NA,0.5,NA,NA,NA	NA,0.875,NA,NA,NA	P0,P10,P13,P17,P20	1,1,1,0,0	0,0,0,1,1	NA,0.5,NA,NA,NA	NA,0.875,NA,NA,NA	P0,P10,P13,P17,P20	1,1,1,1,1	0,0,0,0,0	NA,0.5,NA,NA,NA	NA,0.875,NA,NA,NA
CA27752TC	ORF7a	T120I	27752	P0,P10,P13,P17,P20	0,0,0,0,0	NA,NA,NA,NA,NA	NA,NA,NA,NA,NA	NA,NA,NA,NA,NA	P0,P10,P13,P17,P20	0,0,0,0,0	NA,NA,NA,NA,NA	NA,NA,NA,NA,NA	NA,NA,NA,NA,NA	P0,P10,P13,P17,P20	0,0,0,0,0	NA,NA,NA,NA,NA	NA,NA,NA,NA,NA	NA,NA,NA,NA,NA	P0,P10,P13,P17,P20	0,0,0,0,0	NA,NA,NA,NA,NA	NA,NA,NA,NA,NA	NA,NA,NA,NA,NA	P0,P10,P13,P17,P20	0,0,0,0,0.5	1,1,1,1,0.168528	NA,NA,NA,NA,NA	NA,NA,NA,NA,NA	P0,P10,P13,P17,P20	0,0,0,0,0	NA,NA,NA,NA,NA	NA,NA,NA,NA,NA	NA,NA,NA,NA,NA
C27925T	ORF8	T11I	27925	P0,P10,P13,P17,P20	0,0,0,0,0	NA,NA,NA,NA,NA	NA,NA,NA,NA,NA	NA,NA,NA,NA,NA	P0,P10,P13,P17,P20	0,0,0,0,0	NA,NA,NA,NA,NA	NA,NA,NA,NA,NA	NA,NA,NA,NA,NA	P0,P10,P13,P17,P20	0,0,0,0,0	NA,NA,NA,NA,NA	NA,NA,NA,NA,NA	NA,NA,NA,NA,NA	P0,P10,P13,P17,P20	0,0,0,0,0	NA,NA,NA,NA,NA	NA,NA,NA,NA,NA	NA,NA,NA,NA,NA	P0,P10,P13,P17,P20	0,0,0,0,0.5	1,1,1,1,0.179942	NA,NA,NA,NA,NA	NA,NA,NA,NA,NA	P0,P10,P13,P17,P20	0,0,0,0,0	NA,NA,NA,NA,NA	NA,NA,NA,NA,NA	NA,NA,NA,NA,NA
G28237T	ORF8	R115L	28237	P0,P10,P13,P17,P20	1,0,0,0.5,0.5	0,1,1,0.149366,0.157168	0.5,NA,NA,NA,NA	0.766667,NA,NA,NA,NA	P0,P10,P13,P17,P20	1,0,0,0.5,0.5	0,1,1,0.175421,0.278457	0.5,NA,NA,NA,NA	0.766667,NA,NA,NA,NA	P0,P10,P13,P17,P20	1,0,0,0,0.5	0,1,1,1,0.137242	0.5,NA,NA,NA,NA	0.766667,NA,NA,NA,NA	P0,P10,P13,P17,P20	0,0,0,0,0	NA,NA,NA,NA,NA	NA,NA,NA,NA,NA	NA,NA,NA,NA,NA	P0,P10,P13,P17,P20	0,0,0,0,0	NA,NA,NA,NA,NA	NA,NA,NA,NA,NA	NA,NA,NA,NA,NA	P0,P10,P13,P17,P20	0,0,0,0,0	NA,NA,NA,NA,NA	NA,NA,NA,NA,NA	NA,NA,NA,NA,NA
C28320T	N	T16M	28320	P0,P10,P13,P17,P20	0,0,0,0,0	NA,NA,NA,NA,NA	NA,NA,NA,NA,NA	NA,NA,NA,NA,NA	P0,P10,P13,P17,P20	0,0,0,0,0	NA,NA,NA,NA,NA	NA,NA,NA,NA,NA	NA,NA,NA,NA,NA	P0,P10,P13,P17,P20	0,0,0,0,0	NA,NA,NA,NA,NA	NA,NA,NA,NA,NA	NA,NA,NA,NA,NA	P0,P10,P13,P17,P20	0,0,0,0,0	NA,NA,NA,NA,NA	NA,NA,NA,NA,NA	NA,NA,NA,NA,NA	P0,P10,P13,P17,P20	0,0,0,0,0	NA,NA,NA,NA,NA	NA,NA,NA,NA,NA	NA,NA,NA,NA,NA	P0,P10,P13,P17,P20	0,0,0,0,0.5	1,1,1,1,0.147579	NA,NA,NA,NA,NA	NA,NA,NA,NA,NA
G28368A	N	R32H	28368	P0,P10,P13,P17,P20	0,1,1,0.5,0.5	1,0,0,0.771165,0.768684	NA,0.5,NA,NA,NA	NA,0.793103,NA,NA,NA	P0,P10,P13,P17,P20	0,1,0.5,0.5,0.5	1,0,0.903405,0.736426,0.555164	NA,0.5,NA,NA,NA	NA,0.793103,NA,NA,NA	P0,P10,P13,P17,P20	0,1,1,0.5,0.5	1,0,0,0.835959,0.732364	NA,0.5,NA,NA,NA	NA,0.793103,NA,NA,NA	P0,P10,P13,P17,P20	0,0,0,0,0	NA,NA,NA,NA,NA	NA,NA,NA,NA,NA	NA,NA,NA,NA,NA	P0,P10,P13,P17,P20	0,0,0,0,0	NA,NA,NA,NA,NA	NA,NA,NA,NA,NA	NA,NA,NA,NA,NA	P0,P10,P13,P17,P20	0,0,0,0,0	NA,NA,NA,NA,NA	NA,NA,NA,NA,NA	NA,NA,NA,NA,NA
TACGA29748TA		---	29748	P0,P10,P13,P17,P20	0,0,0,0,0	NA,NA,NA,NA,NA	NA,NA,NA,NA,NA	NA,NA,NA,NA,NA	P0,P10,P13,P17,P20	0,0,0,0.5,0.5	1,1,1,0.140675,0.142478	NA,NA,NA,NA,NA	NA,NA,NA,NA,NA	P0,P10,P13,P17,P20	0,0,0,0.5,0.5	1,1,1,0.160877,0.196357	NA,NA,NA,NA,NA	NA,NA,NA,NA,NA	P0,P10,P13,P17,P20	0,0,0,0,0	NA,NA,NA,NA,NA	NA,NA,NA,NA,NA	NA,NA,NA,NA,NA	P0,P10,P13,P17,P20	0,0,0,0,0	NA,NA,NA,NA,NA	NA,NA,NA,NA,NA	NA,NA,NA,NA,NA	P0,P10,P13,P17,P20	0,0,0,0,0	NA,NA,NA,NA,NA	NA,NA,NA,NA,NA	NA,NA,NA,NA,NA
T29821G		---	29821	P0,P10,P13,P17,P20	0,1,1,0.5,0.5	1,0,0,0.787441,0.791472	NA,NA,NA,NA,NA	NA,NA,NA,NA,NA	P0,P10,P13,P17,P20	0,1,1,0.5,0.5	1,0,0,0.786285,0.614049	NA,NA,NA,NA,NA	NA,NA,NA,NA,NA	P0,P10,P13,P17,P20	0,1,1,0.5,0.5	1,0,0,0.860919,0.767422	NA,NA,NA,NA,NA	NA,NA,NA,NA,NA	P0,P10,P13,P17,P20	0,0,0,0,0	NA,NA,NA,NA,NA	NA,NA,NA,NA,NA	NA,NA,NA,NA,NA	P0,P10,P13,P17,P20	0,0,0,0,0	NA,NA,NA,NA,NA	NA,NA,NA,NA,NA	NA,NA,NA,NA,NA	P0,P10,P13,P17,P20	0,0,0,0,0	NA,NA,NA,NA,NA	NA,NA,NA,NA,NA	NA,NA,NA,NA,NA
